# Supplementary material for: Functional Effect of Polymorphisms in the Promoter of TNFAIP3 (A20) in Acute Pancreatitis in the Han Chinese Population
Source: PLoS One. 2014 Jul 22;9(7):e103104. doi: 10.1371/journal.pone.0103104 (PMC4106899; doi:10.1371/journal.pone.0103104)
Supplement: Data S1 — The expression of A20 and cytokines levels in SIRS samples with different genotypes.The PBMC and plasma samples from SIRS patients were detected the expression of A20 and cytokines levels, and CC genotypes had higher A20 expression and lower TNF-α, IL-1β levels compared with CT+TT genotypes. (XLS) [file pone.0103104.s001.xls]

## Sheet: Sheet1
Data S1 The expression of A20 and cytokines levels in SIRS samples with different genotypes
	Relative A20 mRNA level	A20 MFI	TNF-α(pg/ml)	IL-1β(pg/ml)
CC genotype
subject 1	5.9	4.66	597.12	318.88
subject 2	6.13	5.13	438.33	274.21
subject 3	6.03	5.16	540.9	323.32
subject 4	4.1	3.98	778.72	378.05
subject 5	6.31	5.61	508.22	270
subject 6	5.83	4.99	602.81	238.74
subject 7	3.72	3.33	711.31	408.89
subject 8	5.89	4.67	606.79	342.72
subject 9	6.67	6.03	473.58	276.58
subject 10	6.53	5.78	577	280.05
subject 11	5.97	5.88	606.96	348.03
subject 12	6.22	5.1	598.55	226.78
subject 13	5.59	5.6	633.65	341.3
subject 14	3.29	3.21	731.87	430.69
subject 15	6.01	5.59	577.09	298.53
subject 16	3.8	2.98	761.38	440.22
subject 17	4.34	3.01	683.63	424.6
subject 18	5.55	4.35	663.3	341
subject 19	6.35	5.05	523.2	274.82
subject 20	5.17	5.47	623.12	384.24
CT genotype
subject 21	4.66	3.01	703.81	400.54
subject 22	5.22	4.12	653.09	337.51
subject 23	5.1	4.33	671	350.07
subject 24	4.13	3.89	777.31	471.13
subject 25	3.89	3.19	803.83	490.01
subject 26	5.24	5.11	611.51	341.31
subject 27	4.16	3	698.98	457.7
subject 28	5.55	5.25	581.07	312.92
subject 29	5.61	4.31	506.73	301.37
subject 30	4.74	4.8	712.12	391.1
subject 31	5.41	4.13	603.71	294.07
subject 32	3.1	2.58	853.23	520.53
subject 33	4.22	3.44	745.25	428.87
subject 34	4.58	3.78	666	414.08
subject 35	3.17	2.78	784.67	522.7
subject 36	5.08	4.45	612.68	342.11
subject 37	4.79	4.15	694.65	399.04
subject 38	5.58	3.78	591.09	322.39
subject 39	6.16	5.03	564.45	267.41
TT genotype
subject 40	3.98	2.68	712.75	471.04
